# Supplementary material for: Characterization of the SPI-1 Type III Secretion System in Pseudomonas fluorescens 2P24
Source: Front Microbiol. 2021 Sep 21;12:749037. doi: 10.3389/fmicb.2021.749037 (PMC8490769; doi:10.3389/fmicb.2021.749037)
Supplement: Supplementary file 2 [file Table_1.XLSX]

## Sheet: MG-6h
Differentially expressed genes (DEGs) obtained from RNA-seq by comparing the transcriptional level of strain 2P24ΔinvF with 2P24 at 6 h
geneID	logFC	pval	Regulation
C0J56_15210	-6.68619	6.47525e-05	Down
C0J56_15215	-6.56478	2.32329e-05	Down
C0J56_07715	-5.93259	6.54066e-05	Down
C0J56_15225	-5.77883	7.5293e-05	Down
C0J56_27105	-4.87622	0.00185323	Down
C0J56_07730	-4.79012	0.000142282	Down
C0J56_07720	-4.61891	0.000149215	Down
C0J56_07725	-4.47283	0.000193044	Down
C0J56_13480	-4.45712	0.0172427	Down
C0J56_15235	-3.86758	0.000496394	Down
C0J56_15230	-3.74476	0.00046227	Down
C0J56_15240	-3.08349	0.00155555	Down
C0J56_09340	-2.58471	8.48809e-06	Down
C0J56_08145	-1.90412	0.0140816	Down
C0J56_19905	-1.67393	0.0270501	Down
C0J56_11500	-1.58969	0.00858459	Down
C0J56_24720	-1.55315	0.027858	Down
C0J56_12125	-1.54658	0.0363414	Down
C0J56_12120	-1.48109	0.0152821	Down
C0J56_15220	-1.45048	0.0188195	Down
C0J56_12365	-1.2906	0.0310502	Down
C0J56_24975	-1.26427	0.0451664	Down
C0J56_20955	-1.18735	0.0247526	Down
C0J56_12115	-1.14622	0.0335179	Down
C0J56_10280	-1.09975	0.0455336	Down
C0J56_27770	-1.05694	0.0417368	Down
C0J56_22425	-1.01415	0.017835	Down
C0J56_00080	-0.751124	0.0356488	Down
C0J56_04250	-0.719476	0.0299603	Down
C0J56_04275	0.636204	0.0409825	Ups
C0J56_02490	0.683642	0.0395157	Ups
C0J56_24470	0.722812	0.0236207	Ups
C0J56_13930	0.834069	0.0193295	Ups
C0J56_16435	0.875324	0.0287615	Ups
C0J56_03900	0.901323	0.0245484	Ups
C0J56_16865	0.912291	0.0104054	Ups
C0J56_21100	0.96016	0.0350456	Ups
C0J56_06615	1.07036	0.0479708	Ups
C0J56_24805	1.07762	0.0180219	Ups
C0J56_18390	1.12449	0.0343067	Ups
C0J56_02740	1.17382	0.0342614	Ups
C0J56_17515	1.22253	0.0148176	Ups
C0J56_11415	1.22873	0.0236187	Ups
C0J56_27075	1.453	0.00347199	Ups
C0J56_17740	1.51054	0.0273156	Ups
C0J56_03090	1.54548	0.0294468	Ups
C0J56_20325	1.64267	0.00206609	Ups
C0J56_13290	1.90238	0.00340831	Ups
C0J56_05710	4.15403	0.0404295	Ups
C0J56_28055	4.4766	0.015872	Ups

## Sheet: MG-12h
Differentially expressed genes (DEGs) obtained from RNA-seq by comparing the transcriptional level of strain 2P24ΔinvF with 2P24 at 12 h
geneID	logFC	pval	Regulation
C0J56_21190	-3.02166	0.0151317	Down
C0J56_14290	-2.87159	0.000983555	Down
C0J56_09495	-2.09913	0.0271406	Down
C0J56_02015	-1.75281	0.0470678	Down
C0J56_13800	-1.6682	0.000847071	Down
C0J56_13600	-1.35495	0.0256433	Down
C0J56_15430	-1.06852	0.0290523	Down
C0J56_07385	-1.05287	0.00851437	Down
C0J56_15905	-1.03864	0.0277245	Down
C0J56_24480	-1.03629	0.00838407	Down
C0J56_15885	-0.922625	0.00728184	Down
C0J56_28180	-0.91641	0.0385167	Down
C0J56_11625	-0.886617	0.0247012	Down
C0J56_28685	-0.866064	0.0336541	Down
C0J56_24050	-0.846803	0.0191058	Down
C0J56_17455	-0.815893	0.0152727	Down
C0J56_28485	-0.763211	0.0187466	Down
C0J56_13440	-0.706141	0.0347187	Down
C0J56_13735	-0.700607	0.0306355	Down
C0J56_14275	-0.678817	0.0144117	Down
C0J56_29190	-0.6609	0.0243497	Down
C0J56_15400	-0.619523	0.0427056	Down
C0J56_13875	-0.613183	0.0479956	Down
C0J56_11375	0.603134	0.036015	Ups
C0J56_12480	0.605151	0.0489164	Ups
C0J56_22920	0.629979	0.0348904	Ups
C0J56_21055	0.637602	0.029037	Ups
C0J56_21015	0.642358	0.0272949	Ups
C0J56_11900	0.645686	0.0442475	Ups
C0J56_02490	0.651289	0.0161518	Ups
C0J56_27945	0.664417	0.040389	Ups
C0J56_28450	0.673913	0.0307665	Ups
C0J56_03900	0.686509	0.018656	Ups
C0J56_29450	0.699573	0.0465496	Ups
C0J56_20770	0.710891	0.0237921	Ups
C0J56_15950	0.718215	0.0488682	Ups
C0J56_04715	0.728306	0.0154302	Ups
C0J56_18430	0.736413	0.0278068	Ups
C0J56_16440	0.748482	0.00675687	Ups
C0J56_18855	0.760389	0.027477	Ups
C0J56_06325	0.810566	0.0401649	Ups
C0J56_07700	0.8193	0.00256003	Ups
C0J56_11180	0.844426	0.0347083	Ups
C0J56_16465	0.870832	0.0203257	Ups
C0J56_01185	0.876053	0.0453981	Ups
C0J56_06025	0.878515	0.00638342	Ups
C0J56_22405	0.896804	0.0415847	Ups
C0J56_16445	0.903576	0.0168676	Ups
C0J56_16450	0.937469	0.00737875	Ups
C0J56_01175	0.965873	0.0420923	Ups
C0J56_08145	0.977668	0.00496197	Ups
C0J56_11170	0.997397	0.0223306	Ups
C0J56_01450	1.04858	0.0205014	Ups
C0J56_16960	1.05049	0.0295385	Ups
C0J56_27805	1.10002	0.0323664	Ups
C0J56_01455	1.1285	0.0409997	Ups
C0J56_24600	1.1383	0.0226894	Ups
C0J56_11185	1.29416	0.00995762	Ups
C0J56_01355	1.35687	0.0200909	Ups
C0J56_11175	1.38397	0.00515141	Ups
C0J56_11165	1.38659	0.017536	Ups
C0J56_11160	1.42573	0.00231766	Ups
C0J56_01690	1.42872	0.0199609	Ups
C0J56_01680	1.45588	0.0119539	Ups
C0J56_01685	1.48257	0.014385	Ups
C0J56_01350	1.55071	0.0260605	Ups
C0J56_12130	1.58989	0.0387415	Ups
C0J56_18440	1.61472	0.0125587	Ups
C0J56_01675	1.69921	0.00824991	Ups
C0J56_18425	1.71737	0.00652692	Ups
C0J56_01595	1.74641	0.0419215	Ups
C0J56_28800	1.80667	0.0390441	Ups
C0J56_01600	1.8393	0.0447858	Ups
C0J56_28795	1.94434	0.0398088	Ups
C0J56_28785	1.98129	0.0433331	Ups
C0J56_14295	2.10315	0.0484686	Ups
C0J56_28580	4.34898	0.0185173	Ups
