# Supplementary material for: Characterization of the SPI-1 Type III Secretion System in Pseudomonas fluorescens 2P24
Source: Front Microbiol. 2021 Sep 21;12:749037. doi: 10.3389/fmicb.2021.749037 (PMC8490769; doi:10.3389/fmicb.2021.749037)
Supplement: Supplementary file 3 [file Table_2.XLSX]

## Sheet: Sheet1
FIMO screened InvF binding sites from intergenic regions of strain 2P24 with p value≤1×10^-5
motif_id	motif_alt_id	strand	score	p-value	matched_sequence
1	ANNGGNCNTTTTTTNAANGTT	+	6.04878	1.28e-07	CACGGCCGTTTTTTCAGGGTT
1	ANNGGNCNTTTTTTNAANGTT	+	5.76829	2.95e-07	TGAGGCCATTTTTTCCAGGTT
1	ANNGGNCNTTTTTTNAANGTT	-	5.76829	2.95e-07	AGTGGACCTTTTTTCATCGGT
1	ANNGGNCNTTTTTTNAANGTT	-	5.4878	6.33e-07	AGCGGAATTTTTTTGAACGAT
1	ANNGGNCNTTTTTTNAANGTT	-	5.4878	6.33e-07	ACAGGGGATTTTTTCAAGGTC
1	ANNGGNCNTTTTTTNAANGTT	-	5.20732	1.05e-06	AGGGTTCGTTTTTTCAATCTT
1	ANNGGNCNTTTTTTNAANGTT	-	5.20732	1.05e-06	ACATGGCACTTTTTGAAAGTT
1	ANNGGNCNTTTTTTNAANGTT	-	-5.5	1.59e-06	ACCGGCCCTTTTTTCGAGGCC
1	ANNGGNCNTTTTTTNAANGTT	-	-5.78049	1.99e-06	CAGGGCCGGTTTTTGACCGTT
1	ANNGGNCNTTTTTTNAANGTT	-	-5.78049	1.99e-06	GCGGGGCTTTTTTTGCAGGCT
1	ANNGGNCNTTTTTTNAANGTT	+	-6.06098	3.56e-06	AGCGGACGTTTTTTCACAGGA
1	ANNGGNCNTTTTTTNAANGTT	-	-6.06098	3.56e-06	ACCGGGCATTTTTTATGCGTG
1	ANNGGNCNTTTTTTNAANGTT	-	-6.06098	3.56e-06	AAGCGGCGTTTTTGCAACGTG
1	ANNGGNCNTTTTTTNAANGTT	+	-6.06098	3.56e-06	ACGGAGCATTTCTTCAAGGCT
1	ANNGGNCNTTTTTTNAANGTT	-	-6.06098	3.56e-06	CCCGGACCTTGTTTTCACGTT
1	ANNGGNCNTTTTTTNAANGTT	+	-6.06098	3.56e-06	AGAGGGCATTTGTTGACGGTC
1	ANNGGNCNTTTTTTNAANGTT	+	-6.06098	3.56e-06	AGCGGCTTTTTTGTGAAGGAT
1	ANNGGNCNTTTTTTNAANGTT	-	-6.06098	3.56e-06	AGCGGGCTTTTTTTGCCTGTC
1	ANNGGNCNTTTTTTNAANGTT	+	-6.06098	3.56e-06	TAAGGCCCTCTTTTCAAGGTG
1	ANNGGNCNTTTTTTNAANGTT	+	-6.34146	7.08e-06	AAGCGCCGTTTTTTTATGGCT
1	ANNGGNCNTTTTTTNAANGTT	-	-6.34146	7.08e-06	AACGGGCGTTTTTTGCGACTT
1	ANNGGNCNTTTTTTNAANGTT	+	-6.34146	7.08e-06	ACCGGGCATTTTTTTATTGCG
1	ANNGGNCNTTTTTTNAANGTT	+	-6.34146	7.08e-06	GAAGGCCGTTTTTTCATTGTG
1	ANNGGNCNTTTTTTNAANGTT	+	-6.34146	7.08e-06	AGAGGGCGTTATTTCAATCCT

## Sheet: Sheet2
Adjacent downstream genes of predicted InvF binding sites
motif_id	motif_alt_id	strand	score	p-value	matched_sequence	downstream gene ID	downstream gene strand
1	ANNGGNCNTTTTTTNAANGTT	+	6.04878	1.28e-07	CACGGCCGTTTTTTCAGGGTT	C0J56_20410	+
1	ANNGGNCNTTTTTTNAANGTT	-	5.76829	2.95e-07	AGTGGACCTTTTTTCATCGGT	C0J56_22285	-
1	ANNGGNCNTTTTTTNAANGTT	-	5.4878	6.33e-07	ACAGGGGATTTTTTCAAGGTC	C0J56_19280	-
1	ANNGGNCNTTTTTTNAANGTT	-	5.20732	1.05e-06	AGGGTTCGTTTTTTCAATCTT	C0J56_14205	-
1	ANNGGNCNTTTTTTNAANGTT	-	5.20732	1.05e-06	ACATGGCACTTTTTGAAAGTT	C0J56_16910	-
1	ANNGGNCNTTTTTTNAANGTT	-	-5.78049	1.99e-06	CAGGGCCGGTTTTTGACCGTT	C0J56_20980	-
1	ANNGGNCNTTTTTTNAANGTT	+	-6.06098	3.56e-06	AGCGGACGTTTTTTCACAGGA	C0J56_05705	+
1	ANNGGNCNTTTTTTNAANGTT	-	-6.06098	3.56e-06	CCCGGACCTTGTTTTCACGTT	C0J56_22930	-
1	ANNGGNCNTTTTTTNAANGTT	-	-6.06098	3.56e-06	AGCGGGCTTTTTTTGCCTGTC	C0J56_20550	-
1	ANNGGNCNTTTTTTNAANGTT	+	-6.06098	3.56e-06	TAAGGCCCTCTTTTCAAGGTG	C0J56_20255	+
1	ANNGGNCNTTTTTTNAANGTT	+	-6.34146	7.08e-06	AGAGGGCGTTATTTCAATCCT	C0J56_03095	+
